# Supplementary material for: Polymorphism rs3742330 in microRNA Biogenesis Gene DICER1 Is Associated with Pseudoexfoliation Glaucoma in Saudi Cohort
Source: Genes (Basel). 2022 Mar 10;13(3):489. doi: 10.3390/genes13030489 (PMC8956095; doi:10.3390/genes13030489)
Supplement: Supplementary file 1 [file genes-13-00489-s001.zip]

Archive with 1 entries (1 files):
- genes-1604003-supplementary.pdf
